# Supplementary material for: Neighborhood Violence Exposure and Alcohol and Tobacco Use Initiation Among Ethnic Minority Adolescents
Source: Healthcare (Basel). 2025 Jan 19;13(2):194. doi: 10.3390/healthcare13020194 (PMC11764535; doi:10.3390/healthcare13020194)
Supplement: Supplementary file 1 [file healthcare-13-00194-s001.zip]

Archive with 1 entries (1 files):
- healthcare-3300923-supplementary.pdf
